# Supplementary material for: Three-Dimensional Reduced Graphene Oxide Hybrid Nano-Silver Scaffolds with High Antibacterial Properties
Source: Sensors (Basel). 2022 Oct 19;22(20):7952. doi: 10.3390/s22207952 (PMC9607190; doi:10.3390/s22207952)
Supplement: Supplementary file 1 [file sensors-22-07952-s001.zip]

Archive with 1 entries (1 files):
- sensors-1941934-supplementary.pdf
